# Supplementary material for: Network Analysis of the Potential Role of DNA Methylation in the Relationship between Plasma Carotenoids and Lipid Profile
Source: Nutrients. 2019 Jun 4;11(6):1265. doi: 10.3390/nu11061265 (PMC6628241; doi:10.3390/nu11061265)
Supplement: Supplementary file 1 [file nutrients-11-01265-s001.zip]

Archive with 6 entries (6 files):
- Supplementary Figure 1_Nutrientsv2.tiff
- Supplementary figure 2_Nutrientsv2.tiff
- Supplementary Table 1. Concentrations of carotenoids.xlsx
- Supplementary Table 2. Regression  20 687 CpG.xlsx
- Supplementary Table 3. Hub genes allv2.xlsx
- Supplementary Table 4. Functions and pathwaysdocxv2.docx
